# Supplementary material for: First-Principles Investigation of Size Effects on Cohesive Energies of Transition-Metal Nanoclusters
Source: Nanomaterials (Basel). 2023 Aug 17;13(16):2356. doi: 10.3390/nano13162356 (PMC10458230; doi:10.3390/nano13162356)
Supplement: Supplementary file 1 [file nanomaterials-13-02356-s001.zip]

Archive with 1 entries (1 files):
- nanomaterials-2562916-supplementary.pdf
